# Supplementary material for: Changes in the medical admissions and mortality amongst children in four South African hospitals following the COVID-19 pandemic: A five-year review
Source: PLOS Glob Public Health. 2024 Sep 18;4(9):e0002829. doi: 10.1371/journal.pgph.0002829 (PMC11410242; doi:10.1371/journal.pgph.0002829)
Supplement: S1 File — (XLSX) [file pgph.0002829.s001.xlsx]

## Sheet: MAIN DATA 
Month-Year	Period	Covid Wave	Total_admssions_all_ages	Under5admissions	Under1 admissions	>5<13yrsadmissions	totaldeaths	number_of_covid_positive_deaths_allages	Under_5_children_died	Under_1_died	AGEadmissionU5	AGEdeathsU5	LRTIadmissionsU5	LRTIdeathsU5	SAMadmissionsU5	SAMdeathsU5
2018-04-01	Pre-COVID	0	864	710	361	154	17	0	14	9	123	0	245	3	33	2
2018-05-01	Pre-COVID	0	904	745	355	159	24	0	18	11	154	3	199	5	66	5
2018-06-01	Pre-COVID	0	716	604	308	112	20	0	19	14	115	3	158	5	53	5
2018-07-01	Pre-COVID	0	771	630	361	141	18	0	14	9	128	3	156	3	34	3
2018-08-01	Pre-COVID	0	994	801	422	193	13	0	7	4	212	3	232	2	53	1
2018-09-01	Pre-COVID	0	1013	851	392	162	21	0	16	10	197	1	228	7	43	2
2018-10-01	Pre-COVID	0	854	680	361	174	15	0	10	8	153	2	188	3	31	2
2018-11-01	Pre-COVID	0	809	659	350	150	25	0	19	13	94	1	186	5	30	2
2018-12-01	Pre-COVID	0	789	660	359	129	33	0	30	18	143	3	149	4	26	9
2019-01-01	Pre-COVID	0	1081	871	464	210	28	0	25	12	177	5	283	4	59	2
2019-02-01	Pre-COVID	0	1132	965	622	167	32	0	30	22	228	3	346	2	67	7
2019-03-01	Pre-COVID	0	1040	880	539	160	18	0	17	11	211	4	264	2	69	8
2019-04-01	Pre-COVID	0	864	712	390	152	23	0	18	13	159	2	209	1	51	4
2019-05-01	Pre-COVID	0	843	708	377	135	20	0	18	11	142	2	196	2	47	3
2019-06-01	Pre-COVID	0	737	617	317	120	15	0	12	6	90	3	160	0	38	5
2019-07-01	Pre-COVID	0	912	732	372	180	26	0	26	17	184	1	171	6	39	2
2019-08-01	Pre-COVID	0	995	781	386	214	33	0	31	22	175	7	153	6	23	6
2019-09-01	Pre-COVID	0	775	664	351	111	19	0	16	8	148	0	168	3	23	3
2019-10-01	Pre-COVID	0	798	649	336	149	20	0	20	14	127	1	199	6	29	1
2019-11-01	Pre-COVID	0	788	638	346	150	19	0	14	10	117	3	187	1	33	3
2019-12-01	Pre-COVID	0	669	558	321	111	20	0	19	13	124	4	123	2	38	5
2020-01-01	Pre-COVID	0	862	689	360	173	23	0	22	16	179	7	138	3	48	8
2020-02-01	Pre-COVID	0	830	671	356	159	25	0	22	14	177	11	146	1	49	5
2020-03-01	COVID	0	926	748	399	178	14	0	12	6	193	5	202	3	54	2
2020-04-01	COVID	0	439	359	183	80	17	0	17	7	62	1	104	0	26	7
2020-05-01	COVID	0	432	357	215	75	12	0	12	5	54	3	82	0	30	4
2020-06-01	COVID	1	441	352	178	89	17	0	14	10	34	0	87	1	21	4
2020-07-01	COVID	1	406	329	182	77	26	5	20	16	37	1	88	5	13	2
2020-08-01	COVID	1	391	310	168	81	14	5	12	8	52	3	84	3	14	2
2020-09-01	COVID	0	524	438	224	86	16	0	14	10	64	3	135	2	19	5
2020-10-01	COVID	0	582	490	264	92	26	2	18	9	116	0	111	3	21	4
2020-11-01	COVID	2	750	648	420	102	17	0	16	10	141	4	209	5	25	0
2020-12-01	COVID	2	783	677	467	106	20	3	18	12	225	6	290	5	19	2
2021-01-01	COVID	2	450	376	215	74	23	4	19	14	79	3	111	3	19	1
2021-02-01	COVID	2	544	454	239	90	15	2	14	10	101	4	88	2	37	6
2021-03-01	COVID	0	675	585	299	90	24	1	23	18	108	6	173	4	48	8
2021-04-01	COVID	0	578	463	250	115	12	0	10	7	82	0	113	1	29	2
2021-05-01	COVID	3	602	480	258	122	20	2	17	12	82	1	103	5	28	4
2021-06-01	COVID	3	524	419	228	105	11	0	10	9	58	1	73	6	21	3
2021-07-01	COVID	3	512	405	218	107	27	0	25	18	151	6	96	7	27	5
2021-08-01	COVID	3	644	528	291	116	24	3	22	17	157	3	112	10	19	1
2021-09-01	COVID	3	595	514	304	81	14	0	10	6	66	0	153	1	27	3
2021-10-01	COVID	0	670	547	299	123	26	0	22	12	85	3	181	8	26	4
2021-11-01	COVID	4	796	676	340	120	31	1	26	12	126	2	176	6	47	5
2021-12-01	COVID	4	657	550	345	107	19	1	17	14	119	5	142	1	35	3
2022-01-01	COVID	4	644	531	324	107	14	0	13	8	157	5	107	1	41	1
2022-02-01	Post_COVID	0	808	700	382	108	15		13	10	178	1	213	6	29	3
2022-03-01	Post_COVID	0	1042	955	573	86	24		19	15	181	6	380	4	63	7
2022-04-01	Post_COVID	0	867	641	422	164	20		19	15	138	1	289	11	47	5
2022-05-01	Post_COVID	0	728	579	323	145	27		21	12	191	3	187	1	55	6
2022-06-01	Post_COVID	0	795	664	376	127	28		25	16	145	5	183	5	42	3
2022-07-01	Post_COVID	0	740	605	347	135	22		20	15	148	5	159	3	33	7
2022-08-01	Post_COVID	0	876	735	426	138	16		16	13	201	2	193	5	25	3
2022-09-01	Post_COVID	0	841	613	366	226	24		22	17	125	5	184	5	49	5
2022-10-01	Post_COVID	0	776	627	327	174	9		8	6	115	1	197	2	32	1
2022-11-01	Post_COVID	0	807	640	356	167	22		18	16	105	4	170	3	42	3
2022-12-01	Post_COVID	0	763	624	341	138	21		19	16	124	3	160	5	28	1
2023-01-01	Post_COVID	0	704	580	352	146	23		22	20	110	1	116	3	43	7
2023-02-01	Post_COVID	0	686	546	296	138	17		16	12	81	1	168	2	39	5
2023-03-01	Post_COVID	0	974	816	487	157	23		23	15	116	7	332	7	36	3

## Sheet: Key 
Month-Year	Apr-18 is 1st April till 30th April 2018
Period	Pre-COVID is period from 1st April 2018 till 28th February 2020 and COVID is period 1 March 2020 till 30th Januray 2022
Covid Wave	1 till 5 signifying predominant wave in the specific month
Total_admssions_all_ages	total admissions of all from 0 days to 13 years in all 4 sampled hospitals
Under5admissions	total admissions of all under 5 year olds
Under1 admissions	total admissions of all under 1 year olds
>5<13yrsadmissions	total admissions of those between 5 years and 13 years
totaldeaths	total number of deaths of children from 0 to 13 years
number_of_covid_positive_deaths_allages	total number of recorded covid positive deaths of all deaths of children from 0 to 13 years
Under_5_children_died	total number of under 5 year old children who died
Under_1_died	total number of under 1 year old children who died
AGEadmissionU5	total admissions of all under 5 year olds who had acute gastroenteritis (AGE) as the main diagnosis
AGEdeathsU5	total of all under 5 year olds who had acute gastroenteritis (AGE) who died
LRTIadmissionsU5	total of all admissions under 5 year olds who had Lower respiratory tract infections (LRTI) as the main diagnosis
LRTIdeathsU5	total of all under 5 year olds who had Lower respiratory tract infections (LRTI) who died
SAMadmissionsU5	total admissions of all under 5 year olds who were classified as Severe Acute Malnutrition
SAMdeathsU5	total of all under 5 year olds who were classified as Severe Acute Malnutrition who dies
U5IHMR	under 5 years in hospital mortality rate
U1IHMR	under 1 years in hospital mortality rate
U5CFRAGE	under 5 years in case fatality rate for acute gastroenteritis
U5CFRLRTI	under 5 years in case fatality rate for lower respiratory tract infections
U5SAMCFR	under 5 years in case fatality rate for severe acute malnutrition
